# Supplementary material for: Evaluation of the Antimicrobial Properties of a Natural Peptide from Vespa mandarinia Venom and Its Synthetic Analogues as a Possible Route to Defeat Drug-Resistant Microbes
Source: Biology (Basel). 2022 Aug 25;11(9):1263. doi: 10.3390/biology11091263 (PMC9495676; doi:10.3390/biology11091263)
Supplement: Supplementary file 1 [file biology-11-01263-s001.zip]

Archive with 1 entries (1 files):
- biology-1837295-supplementary.pdf
